# Supplementary material for: Healthcare Spending Before and After Mild Cognitive Impairment Diagnosis: Evidence from the NHIS–NHID in Korea
Source: Healthcare (Basel). 2025 Aug 21;13(16):2076. doi: 10.3390/healthcare13162076 (PMC12386116; doi:10.3390/healthcare13162076)
Supplement: Supplementary file 1 [file healthcare-13-02076-s001.zip]

Archive with 1 entries (1 files):
- healthcare-3774766-supplementary.pdf
